# Supplementary material for: Pulmonary Risk Stratification in Open Thoracoabdominal Aortic Aneurysm Repair
Source: J Clin Med. 2026 Mar 30;15(7):2623. doi: 10.3390/jcm15072623 (PMC13072977; doi:10.3390/jcm15072623)
Supplement: Supplementary file 1 [file jcm-15-02623-s001.zip]

Archive with 2 entries (2 files):
- jcm-4153789-Supplementary Table S1.pdf
- jcm-4153789-Supplementary Table S2.pdf
